# Supplementary material for: Response of soil nutrient dynamics and stoichiometric characteristics in blueberry to fertilization rates
Source: PLoS One. 2025 Nov 11;20(11):e0335223. doi: 10.1371/journal.pone.0335223 (PMC12604768; doi:10.1371/journal.pone.0335223)
Supplement: S1 File — (XLSX) [file pone.0335223.s001.xlsx]

## Sheet: Fig.2 Dataset
			total nitrogen (%)
		date	1F	standard deviation	significant difference	5F	standard deviation	significant difference	10F	standard deviation	significant difference	15F	standard deviation	significant difference
	S1	3.25	0.559835	0.00955816	Ca	0.56779	0.0281709	Da	0.545607	0.0173873	Da	0.56134	0.0110874	Da
		3.30	0.621731	0.0150481	ABc	0.62663	0.0115311	Bc	0.662857	0.0175906	Bb	0.702815	0.0100771	Ba
		4.5	0.598005	0.0237611	BCc	0.608886	0.00608613	BCbc	0.63383	0.00657095	Cab	0.654914	0.0113566	Ca
		4.10	0.654519	0.0244973	Ac	0.70643	0.008859	Ab	0.725998	0.0152813	Ab	0.78084	0.0210486	Aa
		4.15	0.595936	0.0153215	BCa	0.575999	0.00964718	CDab	0.560546	0.0154584	Db	0.589519	0.0208748	Dab
	S2	4.16	0.575519	0.0329778	Ba	0.568317	0.0240086	Ba	0.564815	0.028912	Ba	0.561942	0.0465673	Ba
		4.21	0.650289	0.0153848	Ab	0.705565	0.0156846	Aa	0.739526	0.0132272	Aa	0.732025	0.0338687	Aa
		4.26	0.596027	0.0128645	Ba	0.58412	0.00355217	Ba	0.575655	0.0209035	Ba	0.575217	0.0161127	Ba
	S3	4.26	0.546648	0.0154723	Aa	0.541667	0.0367465	Ba	0.537414	0.0295469	Ba	0.543892	0.0203674	Ba
		5.1	0.567065	0.0161014	Ad	0.609697	0.00666598	Ac	0.651603	0.0165155	Ab	0.730033	0.0160058	Aa
		5.6	0.514199	0.0119249	Bb	0.539876	0.00328599	Bab	0.556963	0.0256956	Ba	0.560208	0.0170709	Ba
	S4	5.13	0.537443	0.0179788	Ea	0.539171	0.0138476	Ea	0.531006	0.0212954	Ea	0.528462	0.0129004	Ha
		5.18	0.572557	0.00694189	Db	0.576361	0.0080507	CDb	0.599602	0.0139442	Da	0.61533	0.0074028	Fa
		5.23	0.556489	0.00391455	DEb	0.53919	0.00912126	Eb	0.553337	0.0122392	Eb	0.588725	0.0149225	Ga
		5.28	0.608893	0.00724524	Cb	0.596072	0.0156842	Cb	0.658274	0.0073834	Ca	0.663785	0.00566539	Da
		6.2	0.599465	0.00697876	Cb	0.573313	0.00769804	Db	0.598807	0.0139335	Da	0.637624	0.0138614	Ea
		6.7	0.697912	0.0126305	Ab	0.655344	0.0102766	Bc	0.691214	0.0221846	Bb	0.754011	0.0155034	Ba
		6.12	0.641842	0.00979929	Bc	0.640392	0.00375318	Bc	0.66017	0.00828726	Cb	0.718192	0.00852415	Ca
		6.17	0.710667	0.0125533	Ab	0.737543	0.0220788	Ab	0.729661	0.00843192	Ab	0.805556	0.0138889	Aa
		6.22	0.533145	0.022427	Ed	0.580621	0.00773652	CDc	0.609901	0.0138614	Db	0.64308	0.00438591	Ea
			available nitrogen (mg/kg)
		date	1F	standard deviation	significant difference	5F	standard deviation	significant difference	10F	standard deviation	significant difference	15F	standard deviation	significant difference
	S1	3.25	93.1826	3.85939	BCa	93.2812	2.00415	Ca	91.4069	0.804003	Ea	93.5984	5.38234	Ea
		3.30	100.052	2.77959	Ad	125.416	1.36973	Ac	137.245	8.27088	Bb	200.287	4.22227	Aa
		4.5	89.6338	1.95757	Cd	102.535	2.10257	Bc	124.474	5.39209	Cb	148.886	3.98653	Ca
		4.10	97.1249	0.890103	ABd	129.519	5.49606	Ac	158.249	6.32652	Ab	183.046	1.15099	Ba
		4.15	94.7691	1.20017	Bc	108.17	7.24518	Bb	107.542	1.23762	Db	128.501	6.32537	Da
	S2	4.16	88.0337	7.227	Ba	88.9649	8.18919	Ca	85.491	4.95653	Ca	85.4313	3.37703	Ca
		4.21	104.115	6.44664	Ad	140.231	2.52242	Ac	214.6	1.04658	Ab	258.49	9.52945	Aa
		4.26	95.413	3.66377	ABc	108.683	6.06228	Bc	136.826	6.85707	Bb	190.339	11.4937	Ba
	S3	4.26	92.9749	4.45524	Ba	91.9525	7.14891	Ca	92.1972	2.46711	Ca	92.2241	5.38303	Ca
		5.1	97.0965	3.76787	Ad	205.539	6.55518	Ac	313.103	2.02629	Ab	425.415	7.49234	Aa
		5.6	89.5809	2.10417	Cd	164.52	9.91306	Bc	222.972	5.68433	Bb	338.053	2.36048	Ba
	S4	5.13	91.1064	2.07761	Fa	90.8502	7.76237	Ga	90.6773	4.71278	Ga	91.1139	2.80684	Ha
		5.18	104.234	6.32437	Ed	184.462	4.7577	Ec	315.367	15.8795	Eb	384.05	17.0042	Fa
		5.23	92.4567	2.99573	Fd	147.969	0.921698	Fc	194.45	9.78851	Fb	304.998	15.0028	Ga
		5.28	115.405	4.67025	Dd	287.504	9.93609	Bc	416.159	20.1033	Cb	476.884	14.2298	Da
		6.2	105.356	1.17126	Ed	215.694	4.19741	Dc	314.005	6.89924	Eb	385.068	2.23621	Fa
		6.7	130.512	6.99273	BCd	290.881	6.47372	Bc	564.417	14.5648	Ab	659.519	3.86485	Ba
		6.12	126.248	2.75579	Cd	220.668	6.50121	Dc	391.35	7.78383	Db	450.593	10.3766	Ea
		6.17	163.48	0.562911	Ad	401.695	12.3288	Ac	562.347	19.7668	Ab	686.37	4.59528	Aa
		6.22	137.298	4.79378	Bd	258.605	8.41501	Cc	450.937	1.52011	Bb	602.645	6.16434	Ca

## Sheet: Fig.3 Dataset
			total phosphorus (g/kg)
		date	1F	standard deviation	significant difference	5F	standard deviation	significant difference	10F	standard deviation	significant difference	15F	standard deviation	significant difference
	S1	3.25	0.522071	0.0346549	Ba	0.50667	0.0129684	Ca	0.513742	0.0230058	Ca	0.505945	0.0238886	Ba
		3.30	0.549625	0.00717848	ABa	0.52144	0.00272373	BCb	0.54709	0.00727609	ABa	0.525924	0.00540491	Bb
		4.5	0.543376	0.00210663	ABa	0.529006	0.00365397	Bb	0.522443	0.00512252	BCb	0.517727	0.011935	Bb
		4.10	0.563728	0.00201766	Aa	0.552587	0.00531679	Ab	0.565473	0.00266129	Aa	0.567254	0.00730837	Aa
		4.15	0.542851	0.00385485	ABa	0.520821	0.00198356	BCb	0.527257	0.00662015	BCb	0.5266	0.00607586	Bb
	S2	4.16	0.516203	0.0172413	Aa	0.510559	0.00557122	Ba	0.496105	0.0242561	Ba	0.503748	0.0149234	Ba
		4.21	0.529466	0.00516243	Ab	0.530436	0.00204602	Ab	0.528373	0.00203993	Ab	0.544838	0.0104981	Aa
		4.26	0.480884	0.00161484	Bd	0.506463	0.00505092	Bb	0.492929	0.00657316	Bc	0.523941	0.0068531	ABa
	S3	4.26	0.526262	0.0194826	Aa	0.511775	0.00870672	Ba	0.520742	0.00580472	Ca	0.515216	0.0243787	Ba
		5.1	0.544152	0.00868806	Ab	0.539056	0.00870672	Ab	0.563503	0.007402	Aa	0.569549	0.0031425	Aa
		5.6	0.519435	0.00569553	Ab	0.522255	0.00643327	Bb	0.532496	0.00265551	Ba	0.533158	0.00258479	Ba
	S4	5.13	0.499991	0.00725088	Da	0.498346	0.00462349	Ea	0.501033	0.0123519	Ea	0.492746	0.00672837	Ea
		5.18	0.512297	0.00618945	Dc	0.518107	0.00515214	Dc	0.532827	0.00530759	Db	0.548175	0.00947257	Da
		5.23	0.50904	0.00640065	Dc	0.500241	0.00645395	Ec	0.526291	0.0073115	Db	0.54304	0.0110538	Da
		5.28	0.535053	0.00909273	BCc	0.530461	0.00377552	Cc	0.553987	0.00542197	Cb	0.639966	0.00142737	Ba
		6.2	0.517225	0.00694851	CDc	0.508764	0.0128354	DEc	0.535036	0.00746038	Db	0.611753	0.00684991	Ca
		6.7	0.542755	0.00602974	Bc	0.547661	0.00733826	Bc	0.573989	0.0057968	Bb	0.698901	0.0146025	Aa
		6.12	0.52661	0.00576931	Cc	0.533641	0.00455322	Cbc	0.548264	0.010543	CDb	0.639983	0.0167945	Ba
		6.17	0.575072	0.0130569	Ac	0.565087	0.0029006	Ac	0.632542	0.00897326	Ab	0.716075	0.0144437	Aa
		6.22	0.527704	0.00397662	Cc	0.522924	0.00491949	CDc	0.57873	0.0230294	Bb	0.623937	0.0161115	BCa
			available phosphorus (mg/kg)
		date	1F	standard deviation	significant difference	5F	standard deviation	significant difference	10F	standard deviation	significant difference	15F	standard deviation	significant difference
	S1	3.25	18.701	0.545807	Aa	17.2395	0.747578	Ba	18.6379	2.06494	Da	17.767	2.33266	Da
		3.30	18.7085	0.599235	Ac	18.7284	0.449143	Ac	23.4168	0.439581	Bb	26.0488	0.61112	Ba
		4.5	16.3554	0.247289	Bc	15.7984	0.72538	Cc	20.7831	0.499294	Cb	22.9848	0.680374	Ca
		4.10	16.7952	0.22064	Bd	19.4466	0.778808	Ac	26.1034	0.556664	Ab	30.3331	0.796513	Aa
		4.15	15.0613	0.644198	Cc	15.8757	0.307419	Cc	20.849	0.396401	Cb	25.384	0.466004	Ba
	S2	4.16	20.3867	1.48586	Aa	20.8107	0.803853	Ca	20.6124	0.396895	Ca	20.8099	0.739519	Ca
		4.21	21.433	1.22129	Ad	27.4183	0.597696	Ac	30.9764	0.662359	Ab	40.1645	0.902098	Aa
		4.26	20.0915	0.219398	Ad	23.0555	0.404318	Bc	24.328	0.643604	Bb	30.5735	0.685759	Ba
	S3	4.26	25.0729	0.822956	Ba	25.0724	1.96277	Ca	25.083	0.586964	Ca	24.9295	0.955255	Ca
		5.1	26.5633	0.626626	Ad	31.0924	0.827171	Ac	40.3914	0.437147	Ab	45.4875	1.00603	Aa
		5.6	23.5649	0.650724	Cd	27.9847	0.161078	Bc	35.3884	0.259122	Bb	38.9519	0.77459	Ba
	S4	5.13	34.3208	0.57147	Aa	33.978	0.674519	Ga	32.1631	4.89586	Ga	33.2715	0.86852	Ia
		5.18	34.6433	0.757548	Ad	42.4627	0.249747	Ec	50.5606	0.43382	Eb	56.2682	0.800209	Ga
		5.23	32.0231	0.506954	CDc	39.7392	0.491281	Fb	48.5298	0.812764	Fa	49.3529	0.795415	Ha
		5.28	33.7243	0.0279867	ABd	51.0019	0.662395	Dc	63.8239	2.02139	Db	77.9129	2.9862	Ea
		6.2	30.6537	0.764538	EFd	50.0232	0.863896	Dc	58.4257	1.6872	Eb	70.4529	1.10893	Fa
		6.7	32.4435	0.425877	Cd	53.9793	0.417084	Cc	79.5042	1.54248	Bb	105.225	2.22315	Ca
		6.12	31.2438	0.197416	DEd	50.4982	0.783744	Dc	74.4767	1.21089	Cb	96.3278	2.28892	Da
		6.17	32.903	0.754364	BCd	60.7309	0.793064	Ac	91.1463	1.87625	Ab	139.267	2.11741	Aa
		6.22	29.7873	0.651839	Fd	56.634	2.30729	Bc	87.549	1.12794	Ab	115.569	3.88503	Ba

## Sheet: Fig.4 Dataset
			total potassium (g/kg)
		date	1F	standard deviation	significant difference	5F	standard deviation	significant difference	10F	standard deviation	significant difference	15F	standard deviation	significant difference
	S1	3.25	4.37547	0.0794618	ABa	4.33668	0.0930267	Ba	4.3424	0.102781	Ba	4.35662	0.0899788	BCa
		3.30	4.3935	0.116955	ABb	4.48908	0.020679	Ab	4.63535	0.0441792	Aa	4.47145	0.00986279	ABb
		4.5	4.2155	0.0494119	Cc	4.44234	0.0176987	Aa	4.42175	0.0101373	Bab	4.33039	0.0914483	BCb
		4.10	4.44527	0.0135483	Ab	4.52296	0.0628441	Aab	4.60547	0.0577805	Aa	4.55454	0.0540593	Aa
		4.15	4.27086	0.0996676	BCa	4.17519	0.0346694	Ca	4.22999	0.00968482	Ca	4.30428	0.105615	Ca
	S2	4.16	4.33003	0.104963	Aa	4.2873	0.111452	Ba	4.28773	0.0701645	Ba	4.20968	0.099015	Ba
		4.21	4.38198	0.112226	Aa	4.4546	0.0525644	Aa	4.49039	0.106988	Aa	4.4063	0.0503576	Aa
		4.26	4.0872	0.0998854	Bc	4.23289	0.0257411	Bb	4.3644	0.0517116	ABa	4.27426	0.0598194	ABab
	S3	4.26	4.33874	0.0957094	ABa	4.32592	0.0987401	ABa	4.3094	0.10611	Ba	4.30156	0.114542	Ba
		5.1	4.42766	0.0182754	Ab	4.50544	0.117102	Ab	4.64673	0.00534776	Aa	4.65143	0.0665828	Aa
		5.6	4.2652	0.0538701	Ba	4.24992	0.0402382	Ba	4.30202	0.136932	Ba	4.32615	0.111999	Ba
	S4	5.13	4.26509	0.029454	DEa	4.27268	0.0541079	Ba	4.24743	0.0569351	EFa	4.29877	0.117328	Da
		5.18	4.33447	0.0903197	CDb	4.34316	0.0991335	ABb	4.42394	0.073354	CDb	4.6191	0.0105897	ABa
		5.23	4.2374	0.0819891	DEb	4.11175	0.10793	Cb	4.21328	0.0127396	Fb	4.43059	0.0202748	CDa
		5.28	4.47821	0.0393931	Bbc	4.41594	0.0151758	Ac	4.53529	0.090083	BCb	4.70666	0.0499134	Aa
		6.2	4.40719	0.00870987	BCa	4.1615	0.121121	BCb	4.35865	0.100802	DEa	4.50838	0.0896001	BCa
		6.7	4.61612	0.046172	Aa	4.37196	0.0273358	ABb	4.64495	0.0978122	ABa	4.7009	0.12116	Aa
		6.12	4.36053	0.0503453	BCDa	4.13242	0.114638	Cb	4.50419	0.0902695	Ca	4.48386	0.0830625	BCa
		6.17	4.48606	0.110048	Bb	4.40236	0.0267185	ABb	4.769	0.057952	Aa	4.74865	0.127103	Aa
		6.22	4.1462	0.119686	Eb	4.22634	0.0128811	BCb	4.44114	0.0501986	CDa	4.46801	0.0870161	BCa
			available potassium (mg/kg)
		date	1F	standard deviation	significant difference	5F	standard deviation	significant difference	10F	standard deviation	significant difference	15F	standard deviation	significant difference
	S1	3.25	22.6425	1.32729	Aa	22.386	0.525948	Ca	21.5712	1.32858	Da	22.1316	2.26666	Ea
		3.30	21.923	0.0400008	ABd	30.68	1.60441	Bc	39.3337	1.44103	Bb	49.8374	2.24511	Ca
		4.5	20.3311	0.782889	BCd	28.9254	0.674467	Bc	35.6128	0.964795	Cb	45.9474	0.693777	Da
		4.10	20.7105	0.891587	BCd	36.5338	0.97814	Ac	52.9762	1.47915	Ab	78.5669	2.48007	Aa
		4.15	20.0414	0.623753	Cd	30.128	1.01982	Bc	38.4696	1.81151	Bb	58.0045	0.203097	Ba
	S2	4.16	41.1894	2.92687	Aa	41.8451	1.29384	Ca	41.1619	0.676173	Ca	41.4657	2.22813	Ca
		4.21	45.3921	0.499674	Ad	66.5205	1.23774	Ac	74.1898	0.551044	Ab	108.017	3.89127	Aa
		4.26	36.2785	2.20045	Bd	49.3563	1.80188	Bc	67.0161	1.03754	Bb	87.0299	1.33982	Ba
	S3	4.26	45.4278	0.606457	Aa	44.3102	1.82383	Ca	44.7225	0.822687	Ca	44.1084	0.742618	Ca
		5.1	42.2189	1.9443	Bd	71.6095	1.15881	Ac	91.9885	2.50981	Ab	118.191	4.35877	Aa
		5.6	38.7422	0.675907	Cd	63.898	1.87167	Bc	81.3445	2.56516	Bb	91.8412	2.51221	Ba
	S4	5.13	44.5557	0.267101	EFa	44.8282	1.31506	Ga	44.2462	0.285296	Ha	44.0282	2.5476	Ha
		5.18	51.1224	0.550376	Bd	75.1223	0.447847	Ec	109.544	2.94861	Fb	138.704	4.22782	Fa
		5.23	47.4244	0.446476	Cd	69.2546	1.08757	Fc	93.5075	1.03873	Gb	107.944	3.005	Ga
		5.28	53.3388	1.03221	Ad	94.0646	1.13882	Dc	159.837	2.97354	Cb	201.01	8.33956	Da
		6.2	41.063	0.287485	Hd	66.4381	0.919151	Fc	137.082	1.04519	Eb	183.715	3.46257	Ea
		6.7	44.9176	0.59598	DEd	99.3557	2.05037	Cc	195.168	2.91579	Bb	312.238	3.16175	Ba
		6.12	43.2518	0.944955	FGd	92.0324	1.45315	Dc	150.755	2.45009	Db	232.271	12.3786	Ca
		6.17	46.2357	2.02715	CDd	130.349	4.79991	Ac	242.42	2.63494	Ab	369.647	7.76942	Aa
		6.22	42.8909	0.6219	Gd	118.325	1.43683	Bc	198	5.68823	Bb	302.217	11.4869	Ba

## Sheet: Fig.5 Dataset
			soil organic carbon(g/kg)
		date	1F	standard deviation	significant difference	5F	standard deviation	significant difference	10F	standard deviation	significant difference	15F	standard deviation	significant difference
	S1	3.25	272.33	2.95021	Da	271.103	5.52387	Ca	272.28	3.43962	Da	269.883	2.57359	Ea
		3.30	299.261	1.85544	Ac	304.163	2.83089	Ab	313.534	2.25237	Ba	314.557	3.1039	Ca
		4.5	287.791	0.766256	Bc	287.113	3.91936	Bc	331.032	2.57534	Ab	341.873	2.7852	Aa
		4.10	281.532	3.89721	Cd	310.068	1.59483	Ac	315.882	3.91433	Bb	321.906	1.55117	Ba
		4.15	281.994	3.993	Cc	304.461	3.02536	Aa	307.816	0.880807	Ca	288.036	1.45905	Db
	S2	4.16	303.43	1.57994	Aa	304.003	5.36462	Ba	304.831	8.35046	Aa	304.376	0.794089	Aa
		4.21	297.983	1.21676	Ac	313.77	2.88916	Aa	279.511	0.345902	Bd	308.705	1.76607	Ab
		4.26	259.112	1.84005	Bc	295.512	2.61092	Ca	261.655	1.65802	Cc	273.912	3.4796	Bb
	S3	4.26	283.634	2.02103	Aa	281.253	2.497	Aa	282.476	0.921644	Aa	284.014	6.91883	Aa
		5.1	262.687	1.65059	Ba	250.472	3.9738	Bb	218.85	3.83042	Cc	256.046	1.91271	Bb
		5.6	253.711	2.92831	Ca	243.024	1.26576	Cb	244.55	5.19649	Bab	243.834	7.74356	Cb
	S4	5.13	253.121	2.92411	Ca	258.919	5.12115	Aa	255.271	1.82587	CDa	257.95	0.676541	Ba
		5.18	241.558	1.10981	Dc	245.565	5.52862	BCbc	259.448	0.458874	BCa	251.066	2.06189	Cb
		5.23	265.576	3.37697	Ba	244.763	2.3311	Cc	253.739	3.5571	Db	259.098	2.67944	Bb
		5.28	240.373	3.44641	Db	237.555	3.57636	Db	253.093	1.83638	Da	243.083	3.55811	Db
		6.2	235.491	2.24436	Ec	251.093	1.56884	Bb	247.476	1.48551	Eb	280.285	5.46828	Aa
		6.7	271.911	0.859531	Aa	259.699	0.966228	Ab	256.663	3.5481	CDb	251.202	4.39944	Cc
		6.12	232.909	1.96156	Eab	218.212	0.927754	Fc	231.164	2.33312	Fb	236.811	2.65276	Ea
		6.17	249.629	2.20996	Cc	245.481	3.79352	BCc	272.008	3.33878	Aa	262.471	1.84802	Bb
		6.22	261.819	3.69954	Ba	227.417	3.17712	Ec	263.127	2.81198	Ba	241.541	3.28138	DEb
			soil organic matter(g/kg)
		date	1F	standard deviation	significant difference	5F	standard deviation	significant difference	10F	standard deviation	significant difference	15F	standard deviation	significant difference
	S1	3.25	469.498	5.08615	Da	467.381	9.52315	Ca	469.411	5.92991	Da	465.279	4.43686	Ea
		3.30	515.926	3.19878	Ac	524.378	4.88046	Ab	540.533	3.88309	Ba	542.295	5.35112	Ca
		4.5	496.152	1.32103	Bc	494.983	6.75697	Bc	570.698	4.43988	Ab	589.388	4.80168	Aa
		4.10	485.361	6.71878	Cd	534.557	2.74949	Ac	544.58	6.7483	Bb	554.965	2.67421	Ba
		4.15	486.158	6.88394	Cc	524.891	5.21572	Aa	530.675	1.51851	Ca	496.573	2.51539	Db
	S2	4.16	523.113	2.72382	Aa	524.101	9.24861	Ba	525.529	14.3962	Aa	524.744	1.36901	Aa
		4.21	513.723	2.0977	Ac	540.94	4.98092	Aa	481.878	0.596335	Bd	532.207	3.04471	Ab
		4.26	446.708	3.17224	Bc	509.463	4.50122	Ca	451.094	2.85844	Cc	472.224	5.99882	Bb
	S3	4.26	488.986	3.48426	Aa	484.879	4.30484	Aa	486.989	1.58891	Aa	489.64	11.9281	Aa
		5.1	452.873	2.84561	Ba	431.814	6.85083	Bb	377.298	6.60364	Cc	441.424	3.29751	Bb
		5.6	437.398	5.04841	Ca	418.974	2.18217	Cb	421.604	8.95875	Bab	420.37	13.3499	Cb
	S4	5.13	436.38	5.04117	Ca	446.377	8.82886	Aa	440.088	3.1478	CDa	444.706	1.16636	Ba
		5.18	416.446	1.91332	Dc	423.354	9.53135	BCbc	447.288	0.7911	BCa	432.838	3.5547	Cb
		5.23	457.853	5.8219	Ba	421.972	4.01882	Cc	437.446	6.13243	Db	446.686	4.61935	Bb
		5.28	414.403	5.94161	Db	409.545	6.16565	Db	436.331	3.16592	Da	419.075	6.13418	Db
		6.2	405.987	3.86927	Ec	432.884	2.70469	Bb	426.648	2.56101	Eb	483.211	9.42732	Aa
		6.7	468.775	1.48183	Aa	447.721	1.66578	Ab	442.487	6.11692	CDb	433.073	7.58463	Cc
		6.12	401.535	3.38173	Eab	376.198	1.59945	Fc	398.527	4.0223	Fb	408.262	4.57335	Ea
		6.17	430.36	3.80998	Cc	423.21	6.54003	BCc	468.942	5.75605	Aa	452.501	3.18598	Bb
		6.22	451.376	6.37801	Ba	392.068	5.47736	Ec	453.631	4.84785	Ba	416.417	5.6571	DEb
